# Supplementary material for: Foreign Language Learning in Older Adults: Anatomical and Cognitive Markers of Vocabulary Learning Success
Source: Front Hum Neurosci. 2022 Mar 7;16:787413. doi: 10.3389/fnhum.2022.787413 (PMC8942782; doi:10.3389/fnhum.2022.787413)
Supplement: Supplementary file 2 [file Table_1.XLSX]

## Sheet: Sheet1
			Italian							Cantonese							English
Lesson	List	Verb (infinitive)	V	N1	N2	N3	N4	N5	N6	V	N1	N2	N3	N4	N5	N6	V	N1	N2	N3	N4	N5	N6
1	1	to eat	mangiare	il cocomero	la mela	le ciliegie	le uve	la pesca	le fragole	食	西瓜	蘋果	車厘子	提子	桃	士多啤梨	to eat	watermelon	apple	cherries	grapes	peach	strawberries
1	2	to share	condividere	un'insalata	una zuppa	il pane	un tramezzino	una bistecca	una torta	分享	沙律	湯	麵包	三文治	牛扒	蛋糕	to share	salad	soup	bread	sandwich	steak	cake
1	3	to miss	mancare	il padre	la madre	il fratello	la sorella	il figlio	la figlia	想念	父親	母親	兄弟	姊妹	兒子	女兒	to miss	father	mother	brother	sister	son	daughter
1	4	to love	amare	i gatti	i cani	i conigli	i soldi	l'oro	l'argento	愛	貓	狗	白兔	錢	金	銀	to love	cats	dogs	rabbits	money	gold	silver
1	5	to hate	odiare	le formiche	le libellule	le mosche	le rane	le zanzare	i ragni	討厭	螞蟻	蜻蜓	烏蠅	青蛙	蚊	蜘蛛	to hate	ants	dragonflies	flies	frogs	mosquitos	spiders
1	6	to wash	lavare	le mani	i piedi	gli orecchi	i capelli	la faccia	la schiena	洗	手	腳	耳朵	頭髮	臉	背脊	to wash	hands	feet	ears	hair	face	back
2	7	to bring	portare	un asciugamano	contanti	un biglietto	una valigia	uno zaino	un cesto	帶	毛巾	現金	票	行李箱	背囊	籃	to bring	towel	cash	ticket	suitcase	backpack	basket
2	8	to book	prenotare	una barca	un treno	un volo	un posto	un albergo	un ostello	訂	船	火車	航班	座位	酒店	民宿	to book	boat	train	flight	seat	hotel	hostel
2	9	to rent	noleggiare	una macchina	una bicicletta	una motocicletta	un autista	una stanza	un attrezzo	租	車	單車	電單車	司機	房間	工具	to rent	car	bike	motorbike	driver	room	tool
2	10	to touch	toccare	il lupo	la volpe	l'orso	il pappagallo	il gufo	il delfino	摸	狼	狐狸	熊	鸚鵡	貓頭鷹	海豚	to touch	wolf	fox	bear	parrot	owl	dolphin
2	11	to plan	pianificare	un giorno	una settimana	un mese	un anno	una mattina	un pomeriggio	計劃	日	星期	月	年	朝早	下午	to plan	day	week	month	year	morning	afternoon
2	12	to pay	pagare	la tassa	l'affitto	la bolletta	l'imposta	il prestito	la multa	繳付	費用	租金	帳單	稅款	借貸	罰款	to pay	fee	rent	bill	tax	loan	fine
3	13	to meet	incontrare	il nonno	la nonna	la nipote	lo zio	la zia	il coltivatore	遇見	公公	婆婆	孫女	叔叔	姨姨	農夫	to meet	grandfather	grandmother	granddaughter	uncle	aunt	farmer
3	14	to hire	assumere	un ragioniere	un cameriere	un tuttofare	un pittore	un cantante	un allenatore	聘請	會計師	侍應	雜工	畫家	歌手	教練	to hire	accountant	waiter	handyman	painter	singer	coach
3	15	to want	volere	una gonna	un grembiule	le scarpe	le pantofole	gli occhiali	un distintivo	想要	半身裙	圍裙	鞋	拖鞋	眼鏡	襟章	to want	skirt	apron	shoes	slippers	glasses	badge
3	16	to get	prendere	una cintura	una manetta	un anello	una spilla	una forcina	un fazzoletto	拿	皮帶	手扣	戒指	心口針	髮夾	手巾	to get	belt	handcuff	ring	brooch	hair clip	handkerchief
3	17	to cook	cucinare	il riso	il pollo	il pesce	l'aragosta	i capasanti	i gamberetti	煮	飯	雞	魚	龍蝦	帶子	蝦	to cook	rice	chicken	fish	lobster	scallops	shrimps
3	18	to fry	cuocere	un uovo	il manzo	le vongole	il cavolo	i fungi	le verdure	炒	蛋	牛肉	蜆	椰菜	蘑菇	蔬菜	to fry	egg	beef	clams	cabbage	mushrooms	vegetables
4	19	to drink	bere	l'acqua	il latte	il frullato	il succo	la birra	il vino	飲	水	牛奶	奶昔	果汁	啤酒	酒	to drink	water	milk	milkshake	juice	beer	wine
4	20	to cut	tagliare	il cetriolo	il pomodoro	la zucca	la cipolla	lo zenzero	l'aglio	切	青瓜	蕃茄	南瓜	洋蔥	薑	蒜頭	to cut	cucumber	tomato	pumpkin	onion	ginger	garlic
4	21	to read	leggere	il romanzo	i fumetti	la rivista	le notizie	la pubblicità	l'orario	閱讀	小說	漫畫	雜誌	新聞	廣告	時間表	to read	novel	comics	magazine	news	advertisement	timetable
4	22	to write	scrivere	un libro	una fiaba	un saggio	una cartolina	una ricetta	un elenco	寫	書	童話	論文	明信片	食譜	清單	to write	book	fairy tale	essay	postcard	recipe	list
4	23	to build	costruire	una scuola	un ospedale	una casa	una fabbrica	una chiesa	una banchina	興建	學校	醫院	房屋	工廠	教堂	碼頭	to build	school	hospital	house	factory	church	pier
4	24	to leave	lasciare	l'aula	la biblioteca	la piscina	il benzinaio	il mercato	il negozio	離開	課室	圖書館	泳池	油站	市場	店舖	to leave	classroom	library	swimming pool	gas station	market	shop
5	25	to wear	indossare	un abito	una camicia	pantaloni	un pigiama	stivali	calzini	著	西裝	裇衫	褲	睡衣	靴	襪	to wear	suit	shirt	pants	pajamas	boots	socks
5	26	to take off	togliere	il cappotto	la sciarpa	la cravatta	il cappello	la paglietta	i guanti	脫下	大褸	頸巾	領呔	帽子	草帽	手套	to take off	coat	scarf	tie	hat	straw hat	gloves
5	27	to listen	ascoltare	il suono	la cazone	il campanello	la domanda	il discorso	la risata	聽	聲音	歌	鈴聲	問題	演講	笑聲	to listen	sound	song	bell	question	speech	laughter
5	28	to tell	dire	un racconto	uno scherzo	un indovinello	la risposta	la verità	una bugia	講	故事	笑話	謎語	答案	真相	大話	to tell	story	joke	riddle	answer	truth	lie
5	29	to draw	disegnare	il prato	la collina	la spiaggia	il lago	la cascata	le onde	畫	草原	山丘	沙灘	湖	瀑布	浪	to draw	meadow	hill	beach	lake	waterfall	waves
5	30	to learn	imparare	una materia	la storia	la lingua	la maglieria	la ceramica	il gioco	學習	科目	歷史	語言	針織	陶藝	遊戲	to learn	subject	history	language	knitting	pottery	game
6	31	to turn off	spegnere	il formello	il forno	il riscaldatore	lo schermo	l'altoparlante	la stampante	熄	煮食爐	焗爐	暖爐	屏幕	喇叭	打印機	to turn off	stove	oven	heater	monitor	loudspeaker	printer
6	32	to lend	prestare	la cancelleria	una matita	una gomma	una penna	un bianchetto	una riga	借出	文具	鉛筆	擦膠	原子筆	塗改液	間尺	to lend	stationery	pencil	eraser	pen	correction pen	ruler
6	33	to open	aprire	gli occhi	la bocca	la busta	la scatola	il sacchetto	la bottiglia	開	眼	口	信封	盒	袋	瓶	to open	eyes	mouth	envelope	box	bag	bottle
6	34	to close	chiudere	il cancello	la finestra	la tenda	la guardaroba	la credenza	il cassetto	關	閘	窗	窗簾	衣櫃	櫥櫃	櫃桶	to close	gate	window	curtain	wardrobe	cupboard	drawer
6	35	to watch	guardare	il cielo	le nuvole	le stelle	la neve	l'arcobaleno	il tramonto	睇	天空	雲	星	雪	彩虹	日落	to watch	sky	clouds	stars	snow	rainbow	sunset
6	36	to smell	sentire	l'erba	il mare	l'albero	il legno	la spezia	il fumo	聞	草	海	樹	木頭	香料	煙	to smell	grass	sea	tree	wood	spice	smoke
7	37	to give	dare	un pallone	una colla	una coperta	un secchio	una scala	un assegno	給	球	膠水	被	水桶	梯	支票	to give	ball	glue	quilt	bucket	ladder	cheque
7	38	to send	spedire	un fiore	un regalo	un pacchetto	una richiesta	un avvertimento	una scusa	送出	花朵	禮物	包裹	請求	警告	道歉	to send	flower	gift	parcel	request	warning	apology
7	39	to lose	perdere	un bastone	una racchetta	un lavoro	la sicurezza	la fiducia	la speranza	失去	拐杖	球拍	工作	自信	信用	希望	to lose	cane	racket	job	confidence	trust	hope
7	40	to search for	cercare	la bussola	la chiave	il telecomando	la vite	il fiume	aiuto	找	指南針	鎖匙	遙控	螺絲	河流	幫忙	to search for	compass	key	remote controller	screw	river	help
7	41	to hide	nascondere	le forbici	la freccia	la pallottola	la corda	la sega	la spada	藏起	鉸剪	箭	子彈	繩索	鋸	劍	to hide	scissors	arrow	bullet	rope	saw	sword
7	42	to have	avere	i baffi	le rughe	una cicatrice	un sorriso	un segreto	un premio	有	八字鬚	皺紋	疤痕	笑容	秘密	獎品	to have	moustache	wrinkles	scar	smile	secret	prize
8	43	to change	cambiare	il lenzuolo	la lampadina	lo pneumatico	l'acconciatura	l'indirizzo	l'abitudine	換	床單	燈膽	車軚	髮型	地址	習慣	to change	bedsheet	light bulb	tire	hairstyle	address	habit
8	44	to clean	pulire	il soggiorno	la dispensa	il bagno	la vasca	il tavolo	il tappeto	清潔	客廳	儲物室	浴室	浴缸	桌子	地氊	to clean	living room	storeroom	bathroom	bathtub	table	carpet
8	45	to feed	nutrire	la mucca	il cavallo	la scimmia	il maiale	la pecora	il passero	餵	牛	馬	馬騮	豬	綿羊	麻雀	to feed	cow	horse	monkey	pig	sheep	sparrow
8	46	to catch	catturare	un'ape	un uccello	una farfalla	un cervo	un topo	un serpente	捉	蜜蜂	雀仔	蝴蝶	鹿	老鼠	蛇	to catch	bee	bird	butterfly	deer	mouse	snake
8	47	to make	fare	un orologio	una bambola	un aquilone	un astuccio	una cornice	una sedia	整	鐘	公仔	風箏	筆袋	相架	櫈	to make	clock	doll	kite	pencil case	photo frame	chair
8	48	to collect	raccogliere	giocattoli	monete	accendini	conchiglie	francobolli	foglie	收集	玩具	硬幣	火機	貝殼	郵票	樹葉	to collect	toys	coins	lighters	seashells	stamps	leaves
9	49	to buy	comprare	una forchetta	un coltello	un cucchiaio	una padella	una scopa	un mocio	買	叉	刀	匙羹	鑊	掃把	地拖	to buy	fork	knife	spoon	pan	broom	mop
9	50	to sell	vendere	frigoriferi	aspirapolvere	cellulari	affreschi	artigianati	antiquariati	賣	雪櫃	吸塵機	手機	油畫	手工藝品	古董	to sell	fridges	vacuum cleaners	mobile phones	oil paintings	handicrafts	antiques
9	51	to throw	gettare	la caramella	il gesso	il cuscino	la pietra	il ramo	l'immondizia	擲	糖果	粉筆	枕頭	石頭	樹枝	垃圾	to throw	candy	chalk	pillow	stone	branch	rubbish
9	52	to break	rompere	la tazza	la ciotola	il piatto	lo specchio	il vetro	la serratura	打爛	杯	碗	碟	鏡	玻璃	鎖	to break	cup	bowl	plate	mirror	glass	lock
9	53	to fear	temere	il tuono	il fulmine	i temporali	i terremoti	i ladri	i vermi	怕	行雷	閃電	風暴	地震	小偷	蟲	to fear	thunder	lightning	rainstorms	earthquakes	thieves	worms
9	54	to avoid	evitare	il pericolo	le siccità	le frane	le malattie	le carestie	le guerre	防止	危險	旱災	山泥傾瀉	疾病	饑荒	戰爭	to avoid	danger	droughts	landslides	diseases	famines	wars
10	55	to start	iniziare	la colazione	il pranzo	la cena	il viaggio	lo spettacolo	l'indagine	開始	早餐	午餐	晚餐	旅程	表演	調查	to start	breakfast	lunch	dinner	journey	performance	investigation
10	56	to hold	tenere	una riunione	una mostra	un matrimonio	un banchetto	una festa	una fiera	舉行	會議	展覽	婚禮	宴會	派對	嘉年華	to hold	meeting	exhibition	wedding	banquet	party	carnival
10	57	to be	essere	un amico	un ragazzo	una ragazza	un rivale	un re	una regina	是	朋友	男友	女友	競爭對手	國王	皇后	to be	friend	boyfriend	girlfriend	competitor	king	queen
10	58	to become	diventare	un pompiere	un'infermiera	un insegnante	un marito	una moglie	un nemico	成為	消防員	護士	老師	丈夫	妻子	敵人	to become	fireman	nurse	teacher	husband	wife	enemy
10	59	to point	indicare	il labbro	il collo	il petto	la vita	la pancia	il ginocchio	指住	唇	頸	心口	腰	肚	膝頭	to point	lip	neck	chest	waist	belly	knee
10	60	to bandage	bendare	la testa	la spalla	il braccio	il dito	la gamba	la ferita	包紮	頭	膊頭	手臂	手指	腿	傷口	to bandage	head	shoulder	arm	finger	leg	wound
